# Supplementary material for: Arabidopsis SUMO E3 Ligase SIZ1 Interacts with HDA6 and Negatively Regulates HDA6 Function during Flowering
Source: Cells. 2021 Nov 3;10(11):3001. doi: 10.3390/cells10113001 (PMC8616286; doi:10.3390/cells10113001)
Supplement: Supplementary file 1 [file cells-10-03001-s001.zip]

Archive with 1 entries (1 files):
- cells-1334643-supplementary.pdf
